# Supplementary material for: High content phenotypic screening identifies serotonin receptor modulators with selective activity upon breast cancer cell cycle and cytokine signaling pathways
Source: Bioorg Med Chem. 2020 Jan 1;28(1):115209. doi: 10.1016/j.bmc.2019.115209 (PMC6961118; doi:10.1016/j.bmc.2019.115209)
Supplement: Supplementary data 1 [file mmc3.xml]

<?xml version="1.0" encoding="UTF-8" standalone="no"?><data:data><datasets><author>n.carragher@ed.ac.uk</author><type>0</type><dataset><value>1</value><reason>Data will be made available on request</reason><comments/></dataset></datasets></data:data>
