# Supplementary material for: High content phenotypic screening identifies serotonin receptor modulators with selective activity upon breast cancer cell cycle and cytokine signaling pathways
Source: Bioorg Med Chem. 2020 Jan 1;28(1):115209. doi: 10.1016/j.bmc.2019.115209 (PMC6961118; doi:10.1016/j.bmc.2019.115209)
Supplement: Supplementary Table S1 [file mmc4.xlsx]

## Sheet: Supplementary Table 1
Supplementary Table S1. Differential compound response between cell line pairs ordered by increasing rank product
Cell line A	Cell line B	Compound	Rank product	% False positive
HCC1569	MDA231	Podophyllotoxin	7.0068	0.000388
KPL4	MDA231	Podophyllotoxin	9.06131	0.0004655
MDA231	SKBR3	Podophyllotoxin	12.1101	0.000854333
HCC1569	HCC1954	Fluvoxamine	12.2182	0.0006305
HCC1569	SKBR3	Ivermectin	13.1617	0.0006566
HCC1569	HCC1954	Triflupromazine	13.6584	0.000627833
HCC1954	MCF7	Ivermectin	16.5414	0.000952429
HCC1954	SKBR3	Protriptyline	22.0426	0.001902
HCC1569	MDA231	Cisapride	22.1042	0.00173356
HCC1954	SKBR3	Fluvoxamine	23.3677	0.0018097
HCC1954	T47D	Triflupromazine	23.4892	0.00168009
MDA231	T47D	Cisapride	25.342	0.00188342
HCC1569	MDA157	Zalcitabine	25.9625	0.00188015
HCC1954	T47D	Protriptyline	26.1373	0.00175971
MCF7	MDA231	Cisapride	26.9986	0.00180807
HCC1954	SKBR3	Ivermectin	28.105	0.00186869
MDA157	T47D	Zalcitabine	31.5215	0.00239706
KPL4	SKBR3	Protriptyline	31.9563	0.0023305
HCC1954	KPL4	Triflupromazine	33.1071	0.00240921
MDA231	SKBR3	Cisapride	34.4681	0.00253
HCC1954	MCF7	Triflupromazine	35.1012	0.00252457
HCC1569	MDA231	Protriptyline	37.2003	0.00277114
HCC1569	HCC1954	Protriptyline	38.0168	0.00279165
MDA231	T47D	Protriptyline	39.4851	0.00292988
HCC1569	SKBR3	Pirenperone	41.48	0.00314984
HCC1569	MDA231	Fluvoxamine	41.664	0.00304527
HCC1569	MDA231	Triflupromazine	41.7399	0.00293985
HCC1954	MDA157	Protriptyline	43.1582	0.00306536
HCC1954	T47D	Ivermectin	44.3918	0.0031399
MCF7	MDA157	Ivermectin	45.1643	0.0031376
HCC1569	HCC1954	Ivermectin	45.7618	0.00315761
HCC1569	T47D	Pirenperone	45.9849	0.00307891
KPL4	SKBR3	Niclosamide	45.9849	0.00299803
HCC1569	MDA157	Ivermectin	46.567	0.00298444
KPL4	T47D	Protriptyline	47.0788	0.00296329
MDA231	T47D	Pirenperone	47.4308	0.00293631
HCC1954	T47D	Fluvoxamine	47.6455	0.0028683
HCC1954	MCF7	Protriptyline	48.1062	0.00285903
HCC1954	MCF7	Fluvoxamine	48.34	0.00283408
MCF7	SKBR3	Pirenperone	54.1827	0.00348432
MDA231	SKBR3	Protriptyline	55.0995	0.00352744
HCC1569	MDA231	Pirenperone	56.815	0.00364252
HCC1954	SKBR3	Triflupromazine	56.8918	0.00360381
HCC1569	MCF7	Podophyllotoxin	56.8963	0.00351641
MCF7	MDA157	Podophyllotoxin	57.1853	0.00347578
HCC1569	HCC1954	Zalcitabine	57.8291	0.00347089
MDA157	SKBR3	Cisapride	58.2808	0.00344723
KPL4	SKBR3	Triflupromazine	58.2863	0.00338569
SKBR3	T47D	Ivermectin	58.4316	0.00331955
HCC1954	SKBR3	Zalcitabine	58.7983	0.00328924
MDA231	T47D	Triflupromazine	58.9172	0.00325351
MCF7	MDA231	Protriptyline	58.9829	0.00319758
MCF7	MDA157	Fluvoxamine	59.0737	0.00315104
HCC1954	T47D	Pirenperone	59.5552	0.00312774
HCC1569	SKBR3	Zalcitabine	60.9976	0.0032328
MCF7	MDA231	Pirenperone	61.6859	0.00324882
HCC1569	HCC1954	Pirenperone	62.237	0.00324193
MDA157	MDA231	Protriptyline	63.2214	0.00328484
MDA231	SKBR3	Niclosamide	64.0403	0.00331819
HCC1954	MCF7	Zalcitabine	64.0767	0.00327187
MCF7	MDA231	Triflupromazine	64.8278	0.00329026
MCF7	MDA157	Zalcitabine	65.3012	0.00326965
KPL4	MDA157	Zalcitabine	65.8423	0.00328937
SKBR3	T47D	Pirenperone	66.7697	0.00331317
MDA157	SKBR3	Ivermectin	67.4043	0.00334232
MCF7	MDA157	Triflupromazine	67.4131	0.00327167
MDA231	T47D	Podophyllotoxin	69.3746	0.00339027
HCC1569	HCC1954	Cisapride	69.5619	0.003373
HCC1569	SKBR3	Cisapride	70.4773	0.00340045
HCC1954	MDA231	Podophyllotoxin	72.0547	0.00350477
HCC1954	MDA157	Fluvoxamine	72.9052	0.00353639
HCC1954	MCF7	Pirenperone	73.877	0.00356947
HCC1569	MCF7	Fluvoxamine	75.8005	0.0036723
HCC1954	T47D	Zalcitabine	76.3232	0.00367812
HCC1954	MDA157	Triflupromazine	76.4375	0.00365025
HCC1954	KPL4	Ivermectin	78.4103	0.00376812
MCF7	SKBR3	Protriptyline	78.7063	0.00374408
KPL4	SKBR3	Fluvoxamine	78.8223	0.00370673
MCF7	SKBR3	Fluvoxamine	80.673	0.00381886
KPL4	T47D	Pirenperone	81.4808	0.00383649
MDA157	T47D	Ivermectin	81.5369	0.00379483
MDA231	T47D	Niclosamide	81.6779	0.00374609
KPL4	MDA231	Triflupromazine	81.9968	0.00374978
HCC1954	MDA231	Fluvoxamine	82.0076	0.0036984
KPL4	MCF7	Pirenperone	82.5139	0.00369548
SKBR3	T47D	Niclosamide	83.4669	0.00373202
KPL4	MDA231	Protriptyline	83.4767	0.00368754
KPL4	SKBR3	Ivermectin	84	0.00368356
HCC1954	SKBR3	Niclosamide	84.0102	0.00364042
MDA157	MDA231	Triflupromazine	85.0864	0.00367364
MDA157	SKBR3	Fluvoxamine	85.1674	0.00364065
MDA157	T47D	Podophyllotoxin	86.8629	0.00372197
HCC1569	T47D	Cisapride	86.9782	0.00369648
MDA231	T47D	Zalcitabine	87.395	0.00369473
MDA157	MDA231	Podophyllotoxin	87.6248	0.00365831
MDA157	T47D	Triflupromazine	88.1669	0.00366942
KPL4	MCF7	Protriptyline	90	0.00376666
HCC1569	KPL4	Pirenperone	90.3782	0.00375503
MCF7	SKBR3	Niclosamide	90.7065	0.00372664
KPL4	MDA157	Fluvoxamine	90.8233	0.00370317
HCC1569	MCF7	Pirenperone	91.1385	0.0036951
MDA157	SKBR3	Triflupromazine	91.8371	0.00369841
HCC1954	MDA231	Niclosamide	92.4652	0.00371388
HCC1569	MDA157	Cisapride	92.9103	0.00369061
MCF7	MDA231	Podophyllotoxin	93.0381	0.00366953
HCC1954	KPL4	Zalcitabine	93.9115	0.00370052
KPL4	T47D	Fluvoxamine	94.8307	0.00371548
HCC1569	SKBR3	Triflupromazine	97.0559	0.00382468
MCF7	MDA157	Protriptyline	97.1729	0.00380316
MCF7	MDA231	Zalcitabine	98.6689	0.00385665
KPL4	MDA157	Protriptyline	98.8433	0.00383269
HCC1954	MCF7	Amodiaquin	98.937	0.00381081
MCF7	MDA231	Fluvoxamine	100.094	0.00383558
HCC1569	KPL4	Zalcitabine	100.415	0.00383688
MDA157	SKBR3	Niclosamide	100.625	0.00380689
KPL4	MCF7	Fluvoxamine	100.875	0.00378741
KPL4	MDA231	Cisapride	101.115	0.00377202
HCC1954	KPL4	Protriptyline	102.519	0.00382189
HCC1954	T47D	Cisapride	103.586	0.00385353
MDA157	T47D	Cisapride	105.107	0.00390287
MCF7	SKBR3	Ivermectin	105.351	0.00388327
MDA157	MDA231	Zalcitabine	106.114	0.00389451
HCC1569	MDA157	Fluvoxamine	106.369	0.00387733
HCC1569	MCF7	Amodiaquin	106.825	0.00386421
HCC1954	MDA157	Cisapride	107.664	0.00388958
HCC1569	T47D	Podophyllotoxin	107.847	0.00387575
HCC1569	KPL4	Fluvoxamine	107.921	0.00383705
MCF7	MDA157	Amodiaquin	108.226	0.00382521
KPL4	T47D	Podophyllotoxin	108.795	0.00382332
HCC1954	KPL4	Amodiaquin	109.599	0.00384447
HCC1569	HCC1954	Amodiaquin	110.506	0.00386046
HCC1569	HCC1954	Podophyllotoxin	111.619	0.00388267
HCC1569	MCF7	Ivermectin	112.233	0.00389096
MDA231	SKBR3	Triflupromazine	112.306	0.00386454
HCC1569	MCF7	Protriptyline	112.902	0.00386767
KPL4	T47D	Triflupromazine	113.237	0.00385151
MDA157	MDA231	Fluvoxamine	115.374	0.00393036
HCC1954	MDA157	Pirenperone	115.53	0.00390948
HCC1954	KPL4	Fluvoxamine	116.812	0.00394615
HCC1954	MDA157	Podophyllotoxin	116.837	0.00390812
HCC1569	SKBR3	Protriptyline	118.406	0.00396379
MDA157	SKBR3	Zalcitabine	119.189	0.0039723
HCC1954	SKBR3	Cisapride	119.915	0.0039693
HCC1569	MDA157	Triflupromazine	120.023	0.00394974
HCC1954	T47D	Amodiaquin	120.77	0.00396208
HCC1954	MDA231	Zalcitabine	122.448	0.00400549
KPL4	MCF7	Triflupromazine	123.076	0.00400333
KPL4	MDA157	Ivermectin	123.354	0.00398933
KPL4	SKBR3	Cisapride	123.878	0.00398717
MDA157	T47D	Pirenperone	124.381	0.00399094
SKBR3	T47D	Zalcitabine	125.662	0.0040148
HCC1954	SKBR3	Amodiaquin	126.637	0.0040208
KPL4	MCF7	Ivermectin	126.809	0.0040028
HCC1954	SKBR3	Podophyllotoxin	127.386	0.00400637
MCF7	SKBR3	Zalcitabine	127.781	0.00399125
MDA231	SKBR3	Fluvoxamine	127.957	0.00397478
MCF7	MDA157	Pirenperone	128.912	0.003992
MDA157	SKBR3	Podophyllotoxin	129.381	0.00397934
HCC1569	MDA157	Pirenperone	130.116	0.00399302
MCF7	MDA157	Cisapride	130.16	0.00396435
HCC1954	KPL4	Podophyllotoxin	130.288	0.00394468
HCC1569	SKBR3	Fluvoxamine	130.392	0.00391873
HCC1569	MDA231	Zalcitabine	130.497	0.00390437
MDA157	T47D	Fluvoxamine	130.978	0.00389675
KPL4	MDA157	Triflupromazine	131.675	0.00389747
HCC1569	KPL4	Cisapride	133.483	0.00394188
HCC1954	MDA231	Amodiaquin	133.922	0.00393178
HCC1954	MDA157	Niclosamide	135.049	0.00395589
KPL4	MDA157	Cisapride	135.957	0.00396504
HCC1569	MCF7	Triflupromazine	136.169	0.00394855
HCC1954	MDA231	Triflupromazine	136.736	0.00394183
HCC1954	MDA231	Cisapride	136.924	0.00392944
HCC1569	MDA157	Protriptyline	137.844	0.00393982
MCF7	SKBR3	Podophyllotoxin	138.265	0.00392841
KPL4	MCF7	Podophyllotoxin	138.344	0.00390975
HCC1569	MCF7	Zalcitabine	138.576	0.00389255
HCC1954	MCF7	Cisapride	138.656	0.00387209
KPL4	MDA231	Pirenperone	139.527	0.00387725
HCC1569	KPL4	Protriptyline	139.652	0.00385906
KPL4	MDA231	Niclosamide	140.676	0.00387591
HCC1954	MDA157	Ivermectin	141.583	0.00388356
MDA157	SKBR3	Pirenperone	142.924	0.00390356
HCC1569	MDA157	Podophyllotoxin	143.703	0.00391177
HCC1569	T47D	Ivermectin	145.513	0.00394322
HCC1569	T47D	Zalcitabine	147.791	0.00398857
HCC1569	MCF7	Cisapride	148.006	0.00397241
MCF7	T47D	Protriptyline	148.088	0.00394939
MDA231	T47D	Fluvoxamine	153.774	0.00409195
MDA157	SKBR3	Protriptyline	154.884	0.00410008
MCF7	SKBR3	Triflupromazine	155.016	0.00408373
HCC1954	T47D	Podophyllotoxin	155.537	0.00407373
HCC1569	KPL4	Amodiaquin	155.981	0.00406298
MDA157	MDA231	Cisapride	156.272	0.00405377
MDA157	MDA231	Pirenperone	157.062	0.00405118
MCF7	T47D	Fluvoxamine	157.744	0.00404787
HCC1569	MDA231	Amodiaquin	157.835	0.00402942
MCF7	T47D	Podophyllotoxin	159.738	0.00405654
MDA231	SKBR3	Pirenperone	163.058	0.00411358
KPL4	T47D	Cisapride	163.255	0.00409931
KPL4	MDA157	Pirenperone	163.294	0.00407649
MCF7	T47D	Triflupromazine	163.668	0.00406678
KPL4	MDA157	Podophyllotoxin	163.674	0.00404665
KPL4	MCF7	Zalcitabine	166.515	0.00408627
HCC1569	T47D	Fluvoxamine	166.656	0.00406902
HCC1954	MDA231	Protriptyline	167.076	0.00405868
HCC1954	MDA231	Pirenperone	167.135	0.00404319
HCC1569	MDA157	Amodiaquin	167.355	0.00402614
MDA157	T47D	Amodiaquin	167.548	0.00401201
MDA157	SKBR3	Amodiaquin	168.989	0.00401857
KPL4	T47D	Ivermectin	169.492	0.0040142
KPL4	SKBR3	Zalcitabine	169.852	0.00400213
HCC1954	MDA157	Amodiaquin	170.709	0.00400346
KPL4	MCF7	Cisapride	171.707	0.00399781
HCC1569	SKBR3	Amodiaquin	174.288	0.00403073
MCF7	T47D	Amodiaquin	176.009	0.00404177
MDA157	MDA231	Amodiaquin	178.091	0.0040564
HCC1954	MCF7	Niclosamide	179.064	0.00405638
SKBR3	T47D	Podophyllotoxin	180.992	0.0040707
HCC1954	T47D	Niclosamide	181.155	0.00405503
MCF7	SKBR3	Cisapride	181.229	0.00403805
KPL4	MDA231	Fluvoxamine	182.877	0.00404583
MCF7	SKBR3	Amodiaquin	183.465	0.00403571
HCC1954	MCF7	Podophyllotoxin	186.849	0.00406621
MCF7	MDA231	Niclosamide	187.058	0.00405064
KPL4	MCF7	Niclosamide	187.458	0.00404071
MDA231	SKBR3	Zalcitabine	188.475	0.00403506
SKBR3	T47D	Cisapride	189.643	0.00403176
HCC1569	KPL4	Triflupromazine	192.603	0.00405286
KPL4	MDA231	Zalcitabine	192.707	0.00403571
KPL4	T47D	Niclosamide	193.15	0.00402691
MCF7	T47D	Ivermectin	193.853	0.00401478
MDA157	T47D	Protriptyline	199.738	0.00406274
HCC1954	KPL4	Cisapride	200.593	0.00405125
MDA157	T47D	Niclosamide	201.293	0.00404308
MCF7	MDA231	Amodiaquin	201.735	0.0040319
KPL4	SKBR3	Pirenperone	205.319	0.00404548
HCC1954	KPL4	Pirenperone	206.013	0.00403558
KPL4	MDA157	Amodiaquin	206.543	0.0040217
HCC1569	SKBR3	Podophyllotoxin	207.861	0.00401486
KPL4	MDA157	Niclosamide	210.123	0.0040166
KPL4	T47D	Zalcitabine	210.554	0.00400417
HCC1569	T47D	Triflupromazine	211.643	0.00399447
HCC1569	KPL4	Ivermectin	211.786	0.00397793
HCC1569	T47D	Amodiaquin	212.414	0.00396634
SKBR3	T47D	Fluvoxamine	212.551	0.00395042
MDA231	T47D	Amodiaquin	216.605	0.00396071
KPL4	MCF7	Amodiaquin	219.318	0.00396042
MCF7	MDA157	Niclosamide	222.866	0.00396281
HCC1569	T47D	Protriptyline	223.184	0.00394779
MCF7	T47D	Niclosamide	225.267	0.00394075
HCC1954	KPL4	Niclosamide	225.356	0.00392514
MCF7	T47D	Pirenperone	226.523	0.00391475
HCC1954	MDA157	Zalcitabine	226.64	0.00389919
MCF7	T47D	Cisapride	230.856	0.00389856
KPL4	MDA231	Amodiaquin	234.937	0.00389478
SKBR3	T47D	Triflupromazine	236.409	0.00388359
HCC1954	SKBR3	Pirenperone	236.791	0.0038688
KPL4	T47D	Amodiaquin	237.316	0.00385434
KPL4	SKBR3	Amodiaquin	237.794	0.00384073
KPL4	SKBR3	Podophyllotoxin	238.683	0.00382792
MCF7	T47D	Zalcitabine	240.043	0.00381603
MDA157	MDA231	Niclosamide	245.549	0.00380915
SKBR3	T47D	Protriptyline	247.138	0.00379584
SKBR3	T47D	Amodiaquin	250.594	0.00378437
HCC1569	KPL4	Podophyllotoxin	251.504	0.00377063
MDA231	SKBR3	Amodiaquin	259.988	0.00375915
